# Supplementary material for: pH plays a role in the mode of action of trimethoprim on Escherichia coli
Source: PLoS One. 2018 Jul 13;13(7):e0200272. doi: 10.1371/journal.pone.0200272 (PMC6044521; doi:10.1371/journal.pone.0200272)
Supplement: S1 Table — Metabolites after extraction from control and stressed E. coli K-12 with trimethoprim at two different pH levels (5 and 7) are shown. (XLSX) [file pone.0200272.s002.xlsx]

## Sheet: SE table
						ChEBI ID	Sample Name	pH5 (0 mg/L) Control		pH5 (0.003 mg/L)		pH5 (0.03 mg/L)		pH5 (0.2 mg/L)		pH7 (0 mg/L) Control		pH7 (0.003 mg/L)		pH7 (0.3 mg/L)		pH7 (0.2 mg/L)
	Peak						Sample group/class	Class 4		Class 1		Class 2		Class 3		Class 8		Class 5		Class 6		Class 7
	Index	RT	RI	QM	ID		MSI ID LEVEL **	Average	SE	Average	SE	Average	SE	Average	SE	Average	SE	Average	SE	Average	SE	Average	SE
	H 001	335.439	1046.3	131	Unknown 001		4	0.19388	0.0180358	0.206877	0.0203732	0.145473	0.0293722	0.116998	0.0417699	0.224365	0.0211875	0.174445	0.0268768	0.237829	0.0285672	0.117091	0.0598081
	H 002	339.529	1054.6	117	Lactic acid_1058_2TMS	28358	1	0.503474	0.29517	1.19674	0.826275	0.192044	0.0494219	0.177505	0.0144896	0.839444	0.262846	0.468246	0.200693	1.31982	0.536396	2.08005	1.30389
	H 003	360.809	1097.1	116	Alanine_1097_2TMS	16449	1	0.21072	0.0238442	0.227022	0.0272485	0.0995727	0.0177307	0.147221	0.0242349	0.200035	0.0101336	0.232135	0.0242435	0.19484	0.0549396	1.89039	1.17609
	H 004	384.379	1145.9	204	Unknown 002		4	0.0768148	0.0226364	0.0802101	0.0190499	0.0694816	0.0129221	0.0330906	0.0192731	0.108654	0.0194036	0.0185217	0.0117142	0.102542	0.00892094	0.0758924	0.00847732
	H 005	385.329	1147.8	104	Unknown 003		4	2.62343	0.226125	2.5008	0.609064	2.07606	0.310152	2.01439	0.268554	3.87391	0.210296	3.00594	0.476143	4.19768	0.3448	3.51057	0.361268
	H 006	394.079	1165.6	130	Valine_1169_1TMS	27266	1	0.40414	0.0355325	0.367418	0.039484	0.279613	0.0570758	0.397486	0.090716	0.332065	0.0365018	0.283927	0.0390989	0.37016	0.0458337	0.156151	0.0589117
	H 007	419.829	1218	133	Unknown 004		4	0.564	0.110581	0.765662	0.210718	0.426278	0.0826877	0.460317	0.06948	0.936501	0.138414	0.480652	0.158669	1.02002	0.21318	0.378821	0.0533603
	H 008	424.429	1227.3	218	Valine_1245_2TMS	27266	1	1.27099	0.146402	1.08333	0.143502	0.863207	0.199875	1.43988	0.424096	1.04491	0.135018	0.85489	0.0920823	1.08694	0.108106	0.502959	0.237033
	H 009	430.079	1238.8	174	Unknown 005		4	0.382017	0.0354127	0.360843	0.0753342	0.283889	0.0699203	0.489791	0.205388	0.143781	0.0494626	0.0869554	0.0130497	0.145477	0.0172749	0.0440594	0.0202249
	H 010	431.729	1242.2	86	Leucine_1252_1TMS	25017	1	10.9784	1.11771	9.4625	1.29167	6.89601	1.48986	10.1027	3.17826	9.95353	1.42104	7.89427	1.22416	10.6448	1.66617	4.63071	1.81457
	H 011	438.029	1255	117	Glycerol_1284_3TMS	17754	1	0.744449	0.160723	2.13055	0.517332	0.895008	0.167598	1.34538	0.316388	0.824429	0.105538	2.70847	2.17535	1.56984	0.327189	0.183369	0.117697
	H 012	447.529	1274.3	86	Isoleucine_1285_1TMS	24898	1	4.42159	0.50366	3.78656	0.597058	2.65517	0.583271	3.94558	1.43532	4.46993	0.649014	3.50515	0.651541	4.7198	0.864681	1.57894	0.526983
	H 013	455.429	1290.4	158	leucine_1298_2TMS	25017	1	21.8963	2.1779	20.2176	2.12987	16.9195	3.86555	26.4437	6.25427	13.7412	1.47687	12.79	1.87001	15.7899	1.02355	10.8827	5.51279
	H 014	460.079	1299.8	233	4-hydroxybutyric acid_1305_2TMS	30830	1	3.10696	0.629411	3.41589	0.314165	2.23319	0.627795	2.68603	0.947567	3.70196	0.262528	3.12812	0.465268	3.91573	0.302694	2.7111	0.24089
	H 016	465.028	1309.9	241	Phosphoric acid, bis(trimethylsilyl)monomethyl ester	26078	2	0.768259	0.108151	1.558	0.225667	0.773398	0.177575	0.863956	0.210877	1.62925	0.162826	1.01912	0.165137	1.07689	0.217791	0.0625276	0.0169454
	H 017	468.129	1316.2	218	Isoleucine_1335_2TMS	24898	1	1.73719	0.173639	1.60721	0.15373	1.3825	0.307749	2.199	0.431661	1.09132	0.118531	1.05314	0.138761	1.22262	0.0820722	0.728446	0.35935
	H 018	470.929	1321.9	88	Glycine d5_1343_3TMS	15428	1	31.0375	2.6287	30.8269	2.716	25.649	4.26365	27.6566	3.67079	26.0145	2.22865	22.6526	3.02306	25.8826	0.507769	24.3928	1.45385
	H 019	472.278	1324.6	175	Unknown 006		4	1.91429	0.651427	1.3246	0.614555	1.65446	0.531722	2.50358	0.335588	0.466056	0.466056	0.389021	0.389021	nd	NA	2.14429	1.08969
	H 020	481.479	1343.3	314	Phosphoric acid	26078	2	4.59032	0.551345	5.03168	0.294147	3.61149	0.666331	4.50584	0.954038	3.42291	0.615479	2.6615	0.611629	4.23899	0.487185	1.83332	0.68254
	H 021	485.129	1350.8	299	Phosphate_1372_4TMS	32958	1	23.2237	2.54721	25.2788	1.4191	18.298	3.30168	22.3361	4.35768	22.9538	2.57308	16.6585	2.13568	22.2813	2.47875	9.92548	3.37442
	H 022	490.178	1361	142	Proline_1381_2TMS	26271	1	0.750691	0.151288	0.707005	0.126773	0.387478	0.118324	0.79328	0.0677866	0.468835	0.0349973	0.708384	0.11828	0.488713	0.119158	0.927299	0.539802
	H 023	496.029	1372.9	188	Alanine_1385	16449	1	0.154369	0.0794291	0.202393	0.0644382	0.129106	0.0306379	0.0698382	0.0582629	0.204597	0.088358	0.195681	0.107537	0.148873	0.0456175	2.49735	0.470524
	H 024	499.229	1349.4	204	Unknown 007		4	0.194724	0.0305423	0.188508	0.0219791	0.0970742	0.0175247	0.14585	0.0493572	0.0821185	0.0177478	0.0843177	0.0324536	0.101602	0.0334042	0.0556578	0.0165728
	H 025	500.329	1381.7	189	Urea, N,N'-bis(trimethylsilyl)-	16199	1	0.402087	0.0441088	0.403051	0.0356682	0.246108	0.0729076	0.445856	0.105986	0.208229	0.0177438	0.183212	0.0243127	0.282276	0.0200147	0.0234369	0.0128992
	H 026	510.079	1401.5	251	Succinic acid d4_1419_2TMS		1	1	0	1	0	1	0	1	0	1	0	1	0	1	0	1	0
	H 027	514.529	1410.6	177	Unknown 008		4	1.51948	0.145235	1.60059	0.184429	1.20253	0.190183	1.21776	0.184715	1.78793	0.18534	1.31142	0.234662	1.80809	0.215344	1.30227	0.0996914
	H 028	514.978	1411.5	250	Unknown 009		4	0.301663	0.0296301	0.264852	0.0647736	0.235544	0.0366345	0.240461	0.0382012	0.350383	0.0361717	0.148032	0.0509661	0.363254	0.0452866	0.265235	0.0213991
	H 029	523.729	1429.3	228	Unknown 010		4	0.299309	0.0876377	0.0717542	0.0229649	0.0896732	0.0151137	0.0989036	0.00131032	0.153836	0.0687601	0.0818648	0.0178581	0.216992	0.107866	0.192714	0.0921162
	H 030	527.529	1437	186	Unknown 011		4	0.210356	0.0884158	0.196392	0.073982	0.180035	0.044725	0.141828	0.0494423	0.314989	0.0952432	0.174821	0.0758621	0.280627	0.0890124	0.15366	0.0862537
	H 031	528.579	1429.3	134	Unknown 012		4	0.155143	0.014722	0.13603	0.0322179	0.117985	0.0185688	0.119969	0.0183165	0.174699	0.0184666	0.131908	0.0236716	0.186816	0.0233382	0.123833	0.00994092
	H 032	531.953	1446	217	threitol_1459_3TMS	26981	1	0.0907882	0.0772391	0.369696	0.328766	0.0310136	0.0145838	0.022739	0.00744581	0.0750185	0.0284177	0.0273752	0.0179638	0.0753871	0.0401105	0.00858892	0.00420143
	H 034	541.479	1465.4	241	Uracil_1478_2TMS	17568	1	0.842969	0.0959357	0.861713	0.0842042	0.687502	0.135655	1.14757	0.283404	0.667589	0.0853485	0.483481	0.0677441	0.840873	0.120331	0.15916	0.0453216
	H 035	551.529	1485.8	230	Unknown 013		4	0.0933524	0.0395965	0.0796443	0.0296593	0.0911399	0.0237602	0.0884968	0.0230011	0.0724943	0.0420085	0.0497247	0.0209054	0.0701785	0.0142677	0.107293	0.0231128
	H 036	554.028	1490.9	174	Unknown 014		4	0.0822184	0.0542977	0.120187	0.0506821	0.166516	0.0748008	0.214286	0.201817	nd	NA	nd	NA	nd	NA	0.00531305	0.00531305
	H 037	554.261	1491.4	261	Glutaric acid_1495_2TMS	17859	1	0.0213465	0.00490632	0.0131208	0.0011571	0.00569961	0.00117122	0.00270912	0.00115702	0.00203792	0.00176812	0.0029366	0.0016698	nd	NA	nd	NA
	H 039	563.479	1514.2	255	Thymine_1529_2TMS	17821	2	0.110903	0.0175688	0.115585	0.0146944	0.0915122	0.0165913	0.0731974	0.0122609	0.0751613	0.0235897	0.06702	0.0108616	0.0860075	0.00632332	0.011025	0.00137661
	H 040	564.715	1517.8	232	Unknown 015		4	nd	NA	0.00681233	0.00310969	0.000389039	0.000389039	0.00689733	0.00476348	nd	NA	0.0113866	0.00722157	nd	NA	0.00377123	0.00377123
	H 041	566.199	1522	160	Unknown 016		4	0.0300096	0.00674755	0.0313548	0.00663297	0.0213441	0.00462232	0.0359249	0.00385385	0.0234146	0.00754784	0.0282659	0.00583915	0.00709792	0.00709792	0.0121605	0.00635517
	H 042	567.764	1526.5	233	Malic acid_1546_3TMS	6650	1	0.00542735	0.00155506	0.00908639	0.00304075	0.0022847	0.000927371	0.00483038	0.00172628	0.0221294	0.00319753	0.00982649	0.00164016	0.0109005	0.00366622	0.0840393	0.0401
	H 043	570.279	1533.7	220	Unknown 017		4	0.0868343	0.0230454	0.111879	0.0451397	0.0541598	0.0115181	0.0634482	0.0195824	0.138354	0.0249269	0.0730962	0.0334313	0.158704	0.0453758	0.0320232	0.00639591
	H 044	571.729	1537.8	160	Aspartic Acid_1552_2TMS	22660	2	0.122653	0.0223518	0.104123	0.0281649	0.0499601	0.0089074	0.078444	0.0398703	0.145737	0.0267113	0.101012	0.0283076	0.128505	0.0558326	0.0698356	0.0402015
	H 045	573.488	1542.8	174	4-aminobutyric acid_1561_3TMS	16865	1	0.552044	0.0586874	0.435351	0.0426551	0.37489	0.0934457	0.660071	0.135943	0.175746	0.0468193	0.219616	0.0461591	0.190426	0.0496099	0.366149	0.160032
	H 046	579.779	1561	232	Aspartic acid_1581_2TMS	22660	1	0.330953	0.0405304	0.340101	0.0308533	0.208853	0.0401463	0.364523	0.0311254	0.319115	0.0382241	0.282313	0.0437429	0.369656	0.0410382	0.411949	0.230728
	H 047	583.529	1571.5	129	Unknown 018		4	0.106584	0.0280514	0.141356	0.0181986	0.126653	0.0269239	0.105046	0.0260808	0.104811	0.01664	0.0936311	0.0129449	0.0513411	0.00619557	nd	NA
	H 048	592.129	1596.1	188	alpha-(methylamino)isobutyric acid_1558		2	0.0297627	0.0114414	0.020808	0.00842307	0.0202901	0.00526852	0.0165708	0.00782949	0.0344348	0.0130059	0.0133678	0.00736892	0.0302157	0.0075269	0.00916238	0.00267191
	H 049	594.979	1604.2	104	Methionine_1612_1TMS	16811	1	0.472439	0.0734917	0.410879	0.101254	0.191556	0.048883	0.413321	0.204738	0.515384	0.105253	0.408272	0.118793	0.580394	0.151159	0.184092	0.0723837
	H 050	597.029	1610.1	217	arabinose_1589	22599	1	0.103375	0.0196802	0.251483	0.0531475	0.123037	0.0326105	0.161222	0.0383103	0.321496	0.0422981	0.136483	0.0244689	0.184092	0.0462518	nd	NA
	H 051	599.479	1617.1	176	Methionine_1637_2TMS	16811	1	1.49922	0.162046	1.30201	0.108053	1.14992	0.270017	2.05479	0.39959	1.04929	0.12779	0.94484	0.141096	1.14173	0.0713444	1.09473	0.540471
	H 052	605.429	1634.1	202	Unknown 019		4	0.0125553	0.00505811	0.00939864	0.00325139	0.0114176	0.00314635	0.014023	0.00381382	0.0101495	0.0055296	0.00459875	0.00263845	0.00167609	0.00167609	0.00108434	0.00108434
	H 053	608.179	1641.9	274	Unknown 020		4	0.0348086	0.0216044	0.038499	0.010012	0.0348482	0.0115404	0.054441	0.0157672	0.0427751	0.01393	0.0118818	0.00624246	0.0314211	0.0104321	0.0224139	0.00584919
	H 054	611.729	1652.1	202	Unknown 021		4	0.0666326	0.0285491	0.0551576	0.0161845	0.0472434	0.0131259	0.0436583	0.0117357	0.084784	0.0353952	0.035678	0.0142717	0.0726481	0.01915	0.0221224	0.00685519
	H 055	617.429	1668.4	246	Glutamic acid_1687_3TMS	18237	1	0.214181	0.0378304	0.196443	0.046531	0.120137	0.0284987	0.212894	0.0489609	0.207282	0.0334028	0.192486	0.0155085	0.233187	0.0402796	1.17398	0.849229
	H 056	619.129	1673.2	268	Unknown 022		4	0.0998941	0.0206779	0.0989145	0.023432	0.0790429	0.0178841	0.102285	0.0150963	0.117075	0.0079572	0.0966718	0.0151732	0.121263	0.00917931	0.0847504	0.0446477
	H 058	623.529	1685.8	230	glutamic acid_1713	18237	2	0.0678792	0.0144057	0.0584241	0.0136212	0.0339428	0.0160703	0.0659484	0.0265991	0.0349713	0.0114272	0.0246357	0.0112514	0.0299747	0.0124233	0.0259047	0.0259047
	H 059	630.129	1704.7	156	Pyroglutamic acid_1724_3TMS	16010	1	14.1731	1.67297	12.6847	1.24183	9.63282	2.1714	15.1107	3.89812	10.1669	1.38254	8.1959	1.07863	11.2757	1.63487	15.323	5.79138
	H 060	640.329	1733.8	192	Phenylalanine_1768_2TMS	28044	2	1.46601	0.732145	1.00673	0.635931	1.73232	0.586724	2.24551	1.00118	1.26501	0.674508	1.36116	0.549265	2.0778	0.755897	2.78694	1.29231
	H 061	641.328	1736.7	218	Phenylalanine_1762_2TMS	28044	1	2.38265	1.14174	2.30719	1.12608	1.91815	0.85161	5.00262	1.50017	2.26425	0.959159	2.00959	0.818692	3.06699	1.11849	4.18542	1.97106
	H 062	643.279	1742.2	218	Phenylalanine_1768_2TMS	28044	1	5.73982	0.574449	5.17352	0.442611	4.55392	1.04627	7.42671	1.33695	4.08053	0.519074	3.76809	0.43639	4.60957	0.287274	4.18542	1.97106
	H 063	645.979	1749.9	179	Nicotinamide_1752_1TMS	17154	1	0.988114	0.10213	1.20094	0.147126	0.80662	0.151106	0.524873	0.114338	0.940317	0.125664	0.62879	0.0855317	0.760506	0.072085	0.00468872	0.00277078
	H 064	648.801	1758	100	Unknown 023		4	0.701265	0.156552	0.685451	0.0750355	0.511071	0.167016	1.2357	0.395776	0.0186565	0.0112623	0.0110477	0.00377939	0.0163636	0.00898676	0.0505507	0.0248799
	H 065	650.279	1762.2	186	Unknown 024		4	0.0679779	0.035833	0.0547594	0.0193311	0.0227407	0.0106381	0.0435088	0.0300183	0.128334	0.0405726	0.0839647	0.0369858	0.122027	0.033189	0.0774271	0.035768
	H 066	651.479	1765.7	217	Fructose_1774	28757	1	0.0675714	0.0258495	0.130582	0.0198103	0.108344	0.020771	0.0421077	0.0161817	0.0724457	0.0234634	0.0277682	0.00838436	0.0590524	0.00247047	0.0020689	0.00105764
	H 067	653.229	1770.7	120	Phenylalanine_1786_1TMS	28044	1	2.79926	0.462582	2.44076	0.574885	1.4698	0.307237	2.37266	1.16638	2.62027	0.667127	1.88649	0.488238	3.08614	0.882386	0.916301	0.439551
	H 069	656.779	1780.7	174	Ornithine_1805_2TMS	18257	1	0.0807475	0.0197632	0.0582087	0.0122573	0.0410543	0.010713	0.145665	0.0406937	0.0484782	0.00655604	0.0525376	0.00976155	0.086493	0.00689408	0.240348	0.132545
	H 070	659.879	1789.7	200	Unknown 025		4	0.0283328	0.0118718	0.0201663	0.00827533	0.0224294	0.00608768	0.0172605	0.00769486	0.026933	0.0121628	0.00653404	0.00484776	0.0279211	0.00550349	0.00526292	0.00526292
	H 071	661.379	1793.9	84	Unknown 026		4	0.724211	0.12062	0.725196	0.129089	0.513399	0.10109	0.603651	0.150058	0.712713	0.215082	0.597936	0.115773	0.807922	0.158016	0.65007	0.201633
	H 072	663.729	1800.7	299	glycerol-3-phosphate_1823		1	0.387018	0.0328436	0.653496	0.0702996	0.509695	0.089165	0.55385	0.11605	0.579486	0.0900346	0.31133	0.0569846	0.750171	0.079243	0.0801915	0.0284888
	H 073	667.529	1811.5	156	Unknown 027		4	1.21441	0.239554	1.00989	0.194613	0.644459	0.156981	1.36632	0.461057	0.838247	0.144708	0.593262	0.0938809	1.10689	0.222033	0.769243	0.48915
	H 074	668.429	1814.1	319	Allose_1812 /Mannose_1838_5TMS /Galactose_1854_5TMS /Glucose_1870		2	0.0280461	0.00732859	0.0992871	0.0709112	0.0125131	0.00272823	0.0122811	0.0053671	0.0418194	0.0112842	0.0358092	0.0191112	0.0254907	0.0134923	0.00432654	0.00249329
	H 075	671.399	1822.6	204	Allose_1812 /Mannose_1838_5TMS /Galactose_1854_5TMS /Glucose_1870		2	0.0334954	0.00365917	0.0440226	0.0175936	0.0199943	0.00409534	0.0338601	0.0087933	0.0160814	0.00162031	0.0103874	0.00252768	0.0283753	0.0104043	0.0157391	0.00683343
	H 076	673.542	1828.7	217	Allose_1812 /Mannose_1838_5TMS /Galactose_1854_5TMS /Glucose_1870		2	0.0205692	0.00761154	0.0181033	0.0121736	0.0177147	0.00713703	0.00949915	0.00949915	0.00324771	0.00324771	nd	NA	0.0116699	0.00537916	nd	NA
	H 077	675.753	1835	299	Unknown 028		4	0.0280156	0.00610328	0.0325849	0.00473903	0.0251892	0.00352375	0.0391877	0.00441673	0.0484737	0.00474802	0.0318148	0.0076394	0.076889	0.00779958	0.0249966	0.00633022
	H 078	677.715	1840.6	273	Citric acid_1869_4TMS	30769	2	0.0466063	0.00789668	0.0870313	0.0420597	0.0256389	0.00429009	0.030833	0.00625511	0.0740709	0.00768043	0.0473386	0.0141275	0.0318784	0.00535571	0.112464	0.049687
	H 079	681.595	1851.7	163	Unknown 029		4	0.0127734	0.00446265	0.0173782	0.00194411	0.00782262	0.00342425	0.00688247	0.00280321	0.0123384	0.00387881	0.00930434	0.00236639	0.00821762	0.00152248	0.000948128	0.000948128
	H 080	682.783	1855.1	217	Unknown 030		4	0.029585	0.00268192	0.0330757	0.00290074	0.0165827	0.0057004	0.0238105	0.0113634	0.0227382	0.00358747	0.0204522	0.00254157	0.0250464	0.00369929	0.012616	0.00509427
	H 081	687.629	1868.9	311	Unknown 031		4	0.0375595	0.00399961	0.0333468	0.00287708	0.0188384	0.00868324	0.0451431	0.0116424	0.0187552	0.00640807	0.0212099	0.00527755	0.0234072	0.00614767	0.0227241	0.0144939
	H 082	689.179	1873.4	156	lysine_1885_4TMS	25094	1	0.826169	0.0940941	0.579885	0.0431296	0.377858	0.0897655	0.953557	0.231091	2.23829	0.280345	1.98485	0.302783	2.86466	0.16503	3.20818	1.66969
	H 083	689.979	1875.7	227	Unknown 032		4	0.0387234	0.00433044	0.0387485	0.00758598	0.0449222	0.00871273	0.0490429	0.0183947	0.0372033	0.0154672	0.0460468	0.011334	0.0791591	0.0093902	nd	NA
	H 084	694.279	1887.9	287	Unknown 033		4	0.025793	0.00313722	0.0261979	0.0043685	0.0207981	0.00405423	0.0170298	0.00236938	0.0269166	0.00348373	0.020017	0.00299546	0.0218401	0.00294078	0.000869811	0.000869811
	H 085	695.928	1892.7	285	myristic acid_1885	28875	1	0.0261902	0.0054024	0.0798712	0.0568657	0.0150305	0.00218221	0.018658	0.00240007	0.0296325	0.00222453	0.0178607	0.00533056	0.0309956	0.00451975	0.0159467	0.00237794
	H 086	696.079	1893.1	174	Lysine_1907_3TMS	25094	1	0.16356	0.0601913	0.0542852	0.0350878	0.0540511	0.02041	0.157753	0.0815508	0.424812	0.162052	0.400992	0.137408	0.826984	0.272458	0.247255	0.105018
	H 087	700.986	1908.7	217	Unknown 034		4	0.0563672	0.00686555	0.0722149	0.00428336	0.0393581	0.00829152	0.0369992	0.00774179	0.0618553	0.0124786	0.0363609	0.00526317	0.0520957	0.00824317	0.00147336	0.00147336
	H 088	704.615	1921.5	177	Unknown 035		4	0.00347708	0.00161575	0.00327245	0.00153742	0.00329544	0.00133763	0.00345966	0.00200645	0.00322008	0.00147936	0.00273203	0.00143958	0.00341877	0.00210525	0.00421031	0.00215573
	H 089	707.026	1929.9	174	Unknown 036		4	0.0501056	0.00501101	0.0443252	0.00416313	0.0329613	0.00718815	0.0491696	0.0139292	0.0458042	0.0110928	0.0421407	0.0056229	0.0590173	0.00679935	0.00703926	0.00141548
	H 090	708.519	1935.2	221	Unknown 037		4	0.0048874	0.00123376	0.0057132	0.00163011	0.00198773	0.00131299	0.00398032	0.00188422	0.00245665	0.00185966	0.00146584	0.000953728	0.00532771	0.00165097	0.003116	0.00155877
	H 091	713.129	1951.6	217	Scyllo-inositol_1960	10642	1	0.173988	0.0191819	0.170464	0.0091072	0.131161	0.0265736	0.184715	0.0467511	0.143252	0.0176229	0.119119	0.0167288	0.169824	0.0175981	0.0946005	0.0384296
	H 092	716.929	1964.7	264	Unknown 038		4	0.0131744	0.00496519	0.0113246	0.00356729	0.00862498	0.00290306	0.012463	0.0028896	0.011683	0.00509006	0.00793902	0.00243071	0.00732474	0.00310919	0.0154871	0.00315608
	H 093	719.479	1973.6	179	p-hydroxyphenyllactic acid_1983	17385	1	0.0553515	0.0123079	0.060345	0.00629782	0.0447712	0.00899028	0.0459918	0.0102747	0.0724283	0.0178845	0.0831945	0.0109172	0.0228182	0.00639942	nd	NA
	H 094	721.073	1979.2	301	methionine sulfoxide_2018	49033	2	0.0107256	0.0024036	0.0142746	0.0012465	0.00665114	0.00199254	0.0163524	0.00171907	0.00964827	0.00111143	0.00891985	0.00126824	0.0182236	0.00248794	0.0167595	0.00716135
	H 095	723.373	1987.3	257	Unknown 039		4	0.0266313	0.00282858	0.0201898	0.00464356	0.0196158	0.00434006	0.0299417	0.00779967	0.0150407	0.00185789	0.00838246	0.00312058	0.0172497	0.00203446	0.0134637	0.00620132
	H 096	729.429	2008.5	218	Tyrosine_2041_3TMS	18186	1	3.92078	0.901723	3.69555	0.80763	2.51609	0.719093	5.86629	1.42236	3.41763	0.339688	3.00134	0.365223	4.11369	0.333688	2.1563	0.991982
	H 097	736.629	2033.8	226	Unknown 040		4	0.0531451	0.012624	0.061291	0.00668075	0.0480148	0.0106421	0.0777621	0.0210925	0.0469942	0.00539014	0.0410089	0.0054137	0.0469741	0.0136969	0.0314423	0.0147955
	H 098	738.871	2041.7	221	Unknown 041		4	0.00160945	0.00110762	0.004617	0.00176882	0.00114509	0.00114509	nd	NA	0.00441086	0.00164958	0.00282389	0.000912269	0.00251491	0.00251491	0.00405756	0.000665771
	H 099	741.329	2050.3	156	Unknown 042		4	0.176353	0.0210674	0.143059	0.0299357	0.119859	0.0264791	0.178643	0.0430144	0.134632	0.0168065	0.103252	0.0137936	0.153945	0.0174241	0.133692	0.0591698
	H 100	742.079	2052.9	278	Unknown 043		4	0.0268982	0.0097743	0.0300936	0.00840023	0.0340584	0.00660261	0.0196677	0.00439201	0.0214119	0.012583	0.0205968	0.00624199	0.0143608	0.00626171	0.000411793	0.000411793
	H 101	746.229	2067.5	257	Unknown 044		4	0.0554039	0.00609209	0.0505721	0.00556882	0.039369	0.00837695	0.0631738	0.017365	0.0339236	0.00686264	0.0347895	0.00732931	0.047572	0.00421214	0.034496	0.0156658
	H 102	746.879	2069.8	179	Tyramine_2093_2TMS	15760	1	0.650974	0.101542	0.501608	0.0860335	0.391681	0.0878155	0.519016	0.196667	0.54672	0.156378	0.420682	0.14959	0.784911	0.243876	0.128245	0.0412438
	H 103	747.929	2073.4	265	Unknown 045		4	0.530123	0.0597659	0.500853	0.0567302	0.368703	0.0745428	0.61203	0.165559	0.454849	0.0478025	0.375228	0.0399346	0.488889	0.0802796	0.166929	0.0853004
	H 104	751.079	2084.5	154	Histidine_2115_3TMS	27570	2	0.354872	0.0837972	0.269035	0.0538667	0.18534	0.0630491	0.771694	0.262906	0.186859	0.0780337	0.251977	0.0768927	0.198343	0.0613242	0.217022	0.186859
	H 105	753.479	2092.9	117	Hexadecanoic acid_2101_1TMS	15756	1	1.50697	0.140824	3.07264	1.47633	1.08139	0.169186	1.156	0.135811	1.49131	0.133793	1.13667	0.17778	1.75234	0.232881	0.857842	0.345894
	H 106	758.129	2109.2	226	Unknown 046		4	0.0878757	0.00966229	0.0751182	0.0160349	0.059338	0.0129224	0.0955711	0.0257108	0.056953	0.0138847	0.0582754	0.00749868	0.0760178	0.0111328	0.0317138	0.020087
	H 107	758.579	2110.8	243	Unknown 047		4	0.099234	0.0191207	0.0818729	0.0313905	0.0969591	0.0171689	0.0550056	0.00964041	0.115376	0.0264546	0.0778109	0.0117705	0.0908751	0.00639491	nd	NA
	H 108	762.579	2124.8	264	Adenine_2148_2TMS	16708	1	0.207145	0.0289541	0.296204	0.0421783	0.169996	0.0287787	0.220406	0.0319679	0.21814	0.0275609	0.13953	0.0176174	0.188407	0.0248397	0.0284105	0.0146693
	H 109	762.879	2125.9	220	Unknown 048		4	0.00782701	0.00355154	0.00850766	0.00166531	0.00524733	0.00195751	0.0049875	0.00290857	0.00835485	0.00436663	0.00553422	0.00190539	0.0116546	0.00302941	0.0014948	0.000821926
	H 110	768.053	2144	386	Unknown 049		4	0.0213002	0.00207588	0.0170531	0.00398451	0.00993615	0.00475019	0.0117398	0.00685365	0.0122644	0.00404746	0.00412019	0.00291497	0.00834558	0.00514974	0.00954961	0.00746067
	H 111	770.612	2153	156	Unknown 050		4	0.0536985	0.0137287	0.0505265	0.0142292	0.0334919	0.00765524	0.0166562	0.0102534	0.0340567	0.0117241	0.0270932	0.00717552	0.0505084	0.0174469	0.0267448	0.0170177
	H 112	776.129	2172.4	156	Unknown 051		4	0.234283	0.0270485	0.218283	0.0224832	0.16205	0.0349836	0.242235	0.0548604	0.138518	0.0340828	0.135845	0.0181194	0.213462	0.029706	0.112675	0.0832279
	H 113	780.741	2188.6	290	Unknown 052		4	0.00340205	0.00219056	0.0056943	0.00265238	0.00740862	0.00239838	0.0115747	0.00236566	0.0186168	0.00270438	0.0118855	0.00138491	0.0107889	0.0032071	nd	NA
	H 114	786.429	2208.5	156	Unknown 053		4	0.482234	0.0503787	0.414079	0.0392606	0.336717	0.0770029	0.549032	0.158319	0.343716	0.0422255	0.28988	0.0387763	0.385776	0.0425232	0.313402	0.155314
	H 115	789.679	2219.9	197	Unknown 054		4	0.0728026	0.00851175	0.0836391	0.0105867	0.0429651	0.00808788	0.0236519	0.00483907	0.0925276	0.0153878	0.0508458	0.00667562	0.0546715	0.00774587	nd	NA
	H 116	790.829	2224	290	Unknown 055		4	0.00818884	0.00346295	0.00356717	0.00302951	0.00845156	0.00215645	0.0085696	0.0019471	0.00522254	0.00392912	0.00363481	0.00191102	0.00544417	0.00241259	0.00384003	0.00193224
	H 117	794.116	2235.5	221	Unknown 056		4	0.00554398	0.00156421	0.00618379	0.00197173	0.00343948	0.00181801	0.00298312	0.00108074	0.00131162	0.00131162	0.00343334	0.000791096	0.00657433	0.00307672	0.00336969	0.00168731
	H 118	804.829	2273.1	353	Unknown 057		4	0.129431	0.0119804	0.119098	0.0120301	0.0869801	0.0171797	0.0675686	0.0155359	0.1077	0.0141116	0.0892746	0.0125788	0.0503319	0.00575723	0.00537008	0.00353796
	H 119	806.129	2277.6	156	Unknown 058		4	0.186126	0.0380482	0.102653	0.0234675	0.0756856	0.0261918	0.176484	0.0558248	0.112293	0.0303909	0.0896373	0.0155517	0.130947	0.0454297	0.089456	0.0638851
	H 120	806.279	2278.2	117	Octadecanoic acid_2292_1TMS	28842	1	1.66596	0.126718	2.52558	0.689827	1.33026	0.224289	1.27745	0.168223	1.7935	0.163169	1.33611	0.202081	1.84258	0.204571	1.26392	0.0576571
	H 121	807.078	2281	339	Oleic acid_2310_1TMS	16196	1	0.00610667	0.00536816	0.0374894	0.0341212	0.00174173	0.000829911	0.00266206	0.000942314	0.00518592	0.000495166	0.00318933	0.000798554	0.00495355	0.0020473	0.00815061	0.00436753
	H 122	807.429	2282.2	290	histidine_2330	27570	2	0.0263209	0.0116288	0.026867	0.00996947	0.0328118	0.00912325	0.0447156	0.0105526	0.0205065	0.008749	0.0227908	0.00787663	0.0205249	0.00890366	0.0300481	0.0153582
	H 123	809.129	2288.2	179	Unknown 059		4	0.0213823	0.0143232	0.0251892	0.0159554	0.00975046	0.00975046	0.0196426	0.0196426	0.0582107	0.00685476	0.0176695	0.0111758	0.0549043	0.0150221	nd	NA
	H 124	809.329	2288.9	156	Unknown 060		4	1.03942	0.113451	0.804694	0.167414	0.696384	0.158072	1.18472	0.338596	0.754834	0.0950841	0.618184	0.0858729	0.882106	0.125695	0.662016	0.32132
	H 125	815.879	2311.9	156	Unknown 061		4	0.662903	0.0684516	0.587985	0.0497442	0.459404	0.103624	0.750102	0.214855	0.475931	0.0613209	0.394399	0.0536713	0.540845	0.0660839	0.431174	0.205413
	H 126	819.365	2324.1	221	Unknown 062		4	0.00708385	0.00151879	0.00694674	0.00263326	0.00306822	0.00194792	0.00269629	0.000966765	0.00775098	0.00217635	0.00411067	0.00110258	0.00861188	0.00626547	0.00612191	0.00051246
	H 128	827.829	2353.8	179	Unknown 063		4	0.012381	0.00734935	0.0121591	0.00489824	0.00985953	0.00451659	0.0176594	0.00448766	0.0175028	0.00709489	0.00777015	0.00319406	0.0154652	0.00590598	0.00556003	0.00172486
	H 129	830.179	2364.1	156	Unknown 064		4	0.264909	0.0262963	0.228265	0.0214409	0.192337	0.0428734	0.305078	0.0895926	0.189279	0.0254515	0.158973	0.02136	0.214543	0.0217903	0.140319	0.0640802
	H 130	830.779	2364.1	352	guanine_2398	16235	2	0.301237	0.0283746	0.260515	0.0231363	0.248146	0.0548363	0.544288	0.145557	0.0777079	0.0114201	0.0616739	0.00799274	0.212477	0.0245721	0.0117963	0.00668052
	H 131	831.479	2366.6	174	Unknown 065		4	0.0288797	0.00685384	0.0562288	0.0132475	0.0542366	0.02463	0.399377	0.126878	0.00196724	0.00196724	0.003921	0.003921	0.0102831	0.0102831	0.0666842	0.0475305
	H 132	832.748	2371	156	Unknown 066		4	0.224789	0.0236637	0.192995	0.0170376	0.153749	0.0348832	0.25025	0.0688059	0.163934	0.0210964	0.13203	0.0176058	0.189123	0.0244588	0.132842	0.0616789
	H 133	834.829	2378.3	202	Tryptophan_2444_3TMS	27897	2	0.0956178	0.0147239	0.0988569	0.011052	0.0372028	0.0125135	0.067544	0.00870342	0.164287	0.0119628	0.135279	0.020828	0.129855	0.0201773	1.17963	0.623054
	H 134	843.147	2407.5	221	Unknown 067		4	0.00841324	0.00185389	0.00670922	0.00235529	0.0040478	0.00143253	0.00456237	0.00062102	0.00915571	0.00146059	0.00355814	0.000993528	0.0163931	0.00824822	0.00760944	0.000283444
	H 135	845.829	2416.9	361	Trehalose_2470 / Sucrose_2488		3	0.0339975	0.00493875	0.0388183	0.00712877	0.0207897	0.00392784	0.018831	0.0071076	0.0270879	0.00366385	0.0213256	0.00297106	0.0287729	0.00396615	0.0167624	0.005135
	H 136	850.079	2431.9	174	Tryptamine_2432_3TMS	16765	2	0.0757501	0.01041	0.0649277	0.00939587	0.0363313	0.00727564	0.0986742	0.0183456	0.102913	0.0176621	0.0668943	0.00996809	0.149188	0.0208505	nd	NA
	H 137	852.729	2441.2	361	alpha-lactose_2529 /Lactose_2567_8TMS /Maltose_2589 /cellobiose_2576		3	0.0448825	0.0294352	0.123631	0.107939	0.0107606	0.00165605	0.0132819	0.00364299	0.0159755	0.00216369	0.00995566	0.00185275	0.0167148	0.00340134	0.00553297	0.00218438
	H 138	854.84	2448.6	156	Eicosanoic acid_2478_1TMS	28822	2	0.0196329	0.00764203	0.0208588	0.00475213	0.0175909	0.00422954	0.020264	0.0103184	0.0128569	0.00426787	0.0147403	0.00211932	0.0133095	0.00616337	0.0149872	0.00789552
	H 139	856.978	2456.1	361	alpha-lactose_2529 /Lactose_2567_8TMS /Maltose_2589 /cellobiose_2576		3	0.013648	0.00670553	0.0351715	0.0323125	0.00137586	0.000893179	0.00544952	0.00217121	0.00646272	0.00147644	0.00251016	0.000912277	0.00690893	0.0031502	nd	NA
	H 140	860.047	2466.8	324	Unknown 068		4	0.014493	0.00160746	0.00595656	0.0018904	0.00551971	0.00134067	0.014153	0.00570496	0.0140476	0.00343213	0.0132859	0.00191254	0.0227265	0.000965514	0.0385186	0.00714305
	H 141	862.781	2476.4	174	Unknown 069		4	0.0655961	0.0064208	0.0565314	0.00598744	0.0488108	0.0103985	0.0757523	0.0190386	0.0521431	0.00580721	0.0387618	0.00982873	0.0567392	0.00445068	0.0717682	0.0332106
	H 142	865.623	2486.4	202	Unknown 070		4	0.013278	0.00189688	0.0111019	0.00173702	0.00359253	0.00111113	0.00191254	0.00113212	0.0159886	0.00656404	0.0130639	0.00331197	0.0194846	0.00520515	0.03385	0.0215487
	H 143	871.079	2505.5	138	Unknown 071		4	0.170253	0.0140756	0.171896	0.019087	0.108571	0.0203029	0.0815608	0.013981	0.203071	0.0278845	0.122619	0.0162692	0.122133	0.0136354	nd	NA
	H 145	871.929	2508.5	361	Trehalose_2470 / Sucrose_2509 / Maltose_2589		3	0.024445	0.0211285	0.121401	0.118614	0.00458478	0.00212147	0.00407322	0.00407322	0.046297	0.0273755	0.00643356	0.00308667	0.00228133	0.00141745	4.60664	2.07653
	H 146	880.879	2539.9	174	Unknown 072		4	0.118701	0.0419586	0.206326	0.0464695	0.119377	0.0375262	0.0738514	0.0176999	0.815552	0.165363	0.270505	0.0650098	0.285099	0.0887995	0.00289907	0.00289907
	H 147	886.521	2559.7	221	Unknown 073		4	0.00646553	0.00154635	0.00578472	0.0016539	0.00400277	0.000941588	0.003978	0.000605826	0.0071532	0.00190127	0.00291609	0.00118683	0.0140603	0.00740063	0.00689044	0.000423496
	H 148	892.226	2579.7	357	Unknown 074		4	0.0163609	0.00162785	0.0131095	0.00131704	0.0120896	0.00304703	0.0182	0.00393501	0.0105118	0.00151744	0.00899873	0.00113798	0.0105328	0.000927276	0.00811994	0.00514811
	H 149	894.987	2589.4	265	Unknown 075		4	0.066449	0.0200921	0.0676375	0.0167975	0.0398877	0.00888782	0.0715066	0.0182046	0.0586179	0.00954646	0.0429502	0.00715768	0.0504066	0.0187773	0.024951	0.0126019
	H 150	897.929	2599.8	156	Unknown 076		4	0.446071	0.0443785	0.381937	0.0430197	0.305994	0.0700925	0.497187	0.154476	0.334658	0.0388151	0.271147	0.0401431	0.366792	0.0445923	0.261019	0.137008
	H 151	902.115	2614.4	197	Unknown 077		4	0.0433952	0.00497416	0.0421582	0.00432803	0.0317038	0.00652609	0.0451691	0.00936168	0.0331268	0.00395219	0.0290178	0.00352691	0.0366849	0.00463612	0.0179653	0.00770633
	H 152	903.413	2619	174	Unknown 078		4	0.0522268	0.00689052	0.0498699	0.00630917	0.0364232	0.00804577	0.050799	0.0103647	0.0398471	0.005871	0.0286101	0.00392942	0.0471296	0.00653637	0.0311047	0.0130511
	H 153	909.679	2641	156	Unknown 079		4	0.174309	0.0176718	0.142082	0.0202961	0.102305	0.0342366	0.193848	0.0583785	0.131101	0.0170112	0.112973	0.0157662	0.108023	0.0285993	0.0949079	0.0480759
	H 154	910.529	2644	217	Inosine_2813_4TMS	17596	2	0.0722797	0.0124219	0.109049	0.0229331	0.0540943	0.0121244	0.0548295	0.00748303	0.133171	0.0103497	0.106276	0.0152974	0.118083	0.0225749	0.0100289	0.00122605
	H 155	912.629	2651.3	156	Unknown 080		4	0.116846	0.0135344	0.0968451	0.0105219	0.0815333	0.0187677	0.123209	0.030364	0.0843404	0.0108215	0.0634905	0.013438	0.0694229	0.0180378	0.0862776	0.0401485
	H 156	920.479	2678.9	174	Unknown 081		4	0.113041	0.00984202	0.103566	0.0121842	0.11021	0.0235533	0.194643	0.0537796	0.112734	0.0137928	0.102551	0.0168116	0.105445	0.0147576	0.00242387	0.00242387
	H 157	923.329	2688.9	236	Unknown 082		4	0.268408	0.0511934	0.370448	0.0544399	0.169169	0.0301212	0.159267	0.0340374	0.210376	0.0369822	0.158429	0.0316118	0.22327	0.0431773	0.0163093	0.00463797
	H 158	924.929	2694.5	156	Unknown 083		4	0.162409	0.0166479	0.133387	0.0132991	0.111783	0.0240728	0.175493	0.0441516	0.132198	0.0167411	0.103426	0.0140394	0.147436	0.0168728	0.102123	0.0501182
	H 159	931.579	2717.8	202	Unknown 084		4	0.0663022	0.00721398	0.0617829	0.0057048	0.0478688	0.0107132	0.0760082	0.0185652	0.0564526	0.00735005	0.0452593	0.00607092	0.064683	0.00932686	0.0302394	0.0155259
	H 160	940.129	2747.9	158	Unknown 085		4	0.0824102	0.00925478	0.0653137	0.00685128	0.0511439	0.0124687	0.0965834	0.030014	0.0434688	0.0110378	0.0422754	0.00662501	0.0617657	0.00674611	0.0516674	0.0391677
	H 161	942.429	2755.9	156	Unknown 086		4	0.145925	0.0141205	0.110395	0.0209507	0.103228	0.0230964	0.157568	0.06018	0.102872	0.0139623	0.0886764	0.0117786	0.111968	0.0105041	0.0915923	0.0430791
	H 162	949.479	2780.6	179	Unknown 087		4	0.067438	0.0369331	0.107349	0.0226827	0.0675755	0.0139175	0.0855297	0.038799	0.102209	0.0134833	0.0646772	0.0167505	0.113906	0.0187921	0.0650174	0.0276223
	H 163	949.929	2782.2	324	Unknown 088		4	0.0376417	0.0087257	0.0697474	0.0101703	0.0409969	0.00828309	0.0672346	0.00808495	0.0352427	0.00382272	0.0251182	0.00624141	0.0480046	0.0121958	0.00568758	0.0011808
	H 164	951.279	2786.9	174	Unknown 089		4	0.288847	0.0271862	0.221277	0.0374545	0.204302	0.0464064	0.358347	0.112629	0.198162	0.0231112	0.174164	0.0249984	0.247267	0.0274797	0.176998	0.103577
	H 165	962.229	2825.4	179	Unknown 090		4	0.553878	0.0562318	0.476263	0.0481537	0.391701	0.0845481	0.596127	0.148415	0.426406	0.0502979	0.360177	0.0460922	0.456394	0.05561	0.185627	0.0791084
	H 166	985.818	2908.1	169	Unknown 091		4	0.13284	0.0339681	0.142794	0.0369571	0.124864	0.0301607	0.0825668	0.0273133	0.143289	0.048952	0.0945835	0.0142167	0.045537	0.0130674	0.00285853	0.00170175
	H 167	1055.8	3151.5	169	EITTMS_N12C_NTAR_3071.5_1135EC27_Adenosine-5-monophosphate(5TMS)		2	0.942304	0.132915	1.08883	0.1822	0.990019	0.183745	0.664327	0.124872	0.992112	0.183295	0.745823	0.109795	0.765618	0.0659138	0.0296402	0.00781298
	H 168	1100.58	3310.8	179	Unknown 092		4	0.104149	0.0120792	0.0872606	0.0148571	0.0781346	0.0159177	0.113694	0.0364861	0.0800476	0.0173751	0.0729562	0.0115951	0.0984449	0.0143759	0.037884	0.012593
	** Level 1 unambiguous (RI and MS match to inhouse analysed standard): Level 2 putative (MS match no standard): Level 3 (putative, chemical class annotated): Level 4 (Unknown)
	nd = Not Detected: NA = Non Applicable

## Sheet: RSD table
						Sample Name	pH5 (0.003 mg/L)		pH5 (0.03 mg/L)		pH5 (0.2 mg/L)		pH5 (0 mg/L) Control		pH7 (0.003 mg/L)		pH7 (0.3 mg/L)		pH7 (0.2 mg/L)		pH7 (0 mg/L) Control
						Sample Group / Class	Class 1		Class 2		Class 3		Class 4		Class 5		Class 6		Class 7		Class 8
	Peak Index	RT	RI	QM	ID	MSI ID LEVEL **	Average	RSD	Average	RSD	Average	RSD	Average	RSD	Average	RSD	Average	RSD	Average	RSD	Average	RSD
	HT 001	335.439	1046.3	131	Unknown 001	4	0.206877	0.0499039	0.145473	0.071947	0.116998	0.0835398	0.19388	0.0441784	0.174445	0.0658343	0.237829	0.0638783	0.117091	0.103591	0.224365	0.0518986
	HT 002	339.529	1054.6	117	Lactic acid_1058_2TMS	1	1.19674	2.02395	0.192044	0.121058	0.177505	0.0289792	0.503474	0.723017	0.468246	0.491595	1.31982	1.19942	2.08005	2.25841	0.839444	0.643839
	HT 003	360.809	1097.1	116	Alanine_1097_2TMS	1	0.227022	0.066745	0.0995727	0.0434311	0.147221	0.0484697	0.21072	0.0584061	0.232135	0.0593841	0.19484	0.122849	1.89039	2.03704	0.200035	0.0248221
	HT 004	384.379	1145.9	204	Unknown 002	4	0.0802101	0.0466626	0.0694816	0.0316525	0.0330906	0.0385463	0.0768148	0.0554476	0.0185217	0.0286938	0.102542	0.0199478	0.0758924	0.0146832	0.108654	0.047529
	HT 005	385.329	1147.8	104	Unknown 003	4	2.5008	1.4919	2.07606	0.759715	2.01439	0.537108	2.62343	0.553891	3.00594	1.16631	4.19768	0.770996	3.51057	0.625735	3.87391	0.515118
	HT 006	394.079	1165.6	130	Valine_1169_1TMS	1	0.367418	0.0967158	0.279613	0.139807	0.397486	0.181432	0.40414	0.0870365	0.283927	0.0957723	0.37016	0.102487	0.156151	0.102038	0.332065	0.0894108
	HT 007	419.829	1218	133	Unknown 004	4	0.765662	0.516153	0.426278	0.202543	0.460317	0.13896	0.564	0.270867	0.480652	0.388658	1.02002	0.476684	0.378821	0.0924227	0.936501	0.339043
	HT 008	424.429	1227.3	218	Valine_1245_2TMS	1	1.08333	0.351507	0.863207	0.489592	1.43988	0.848192	1.27099	0.358609	0.85489	0.225555	1.08694	0.241733	0.502959	0.410554	1.04491	0.330725
	HT 009	430.079	1238.8	174	Unknown 005	4	0.360843	0.18453	0.283889	0.171269	0.489791	0.410777	0.382017	0.0867431	0.0869554	0.0319651	0.145477	0.0386278	0.0440594	0.0350306	0.143781	0.121158
	HT 010	431.729	1242.2	86	Leucine_1252_1TMS	1	9.4625	3.16392	6.89601	3.6494	10.1027	6.35653	10.9784	2.73783	7.89427	2.99856	10.6448	3.72568	4.63071	3.14294	9.95353	3.48082
	HT 011	438.029	1255	117	Glycerol_1284_3TMS	1	2.13055	1.2672	0.895008	0.41053	1.34538	0.632777	0.744449	0.39369	2.70847	5.3285	1.56984	0.731617	0.183369	0.203857	0.824429	0.258514
	HT 012	447.529	1274.3	86	Isoleucine_1285_1TMS	1	3.78656	1.46249	2.65517	1.42872	3.94558	2.87064	4.42159	1.23371	3.50515	1.59594	4.7198	1.93349	1.57894	0.912762	4.46993	1.58975
	HT 013	455.429	1290.4	158	leucine_1298_2TMS	1	20.2176	5.21709	16.9195	9.46863	26.4437	12.5085	21.8963	5.33475	12.79	4.58058	15.7899	2.28873	10.8827	9.54843	13.7412	3.61757
	HT 014	460.079	1299.8	233	4-hydroxybutyric acid_1305_2TMS	1	3.41589	0.769543	2.23319	1.53778	2.68603	1.89513	3.10696	1.54174	3.12812	1.13967	3.91573	0.676845	2.7111	0.417233	3.70196	0.643059
	HT 016	465.028	1309.9	241	Phosphoric acid, bis(trimethylsilyl)monomethyl ester	2	1.558	0.552769	0.773398	0.434967	0.863956	0.421755	0.768259	0.264916	1.01912	0.404502	1.07689	0.486995	0.0625276	0.0293503	1.62925	0.398842
	HT 017	468.129	1316.2	218	Isoleucine_1335_2TMS	1	1.60721	0.37656	1.3825	0.753827	2.199	0.863321	1.73719	0.425326	1.05314	0.339894	1.22262	0.183519	0.728446	0.622412	1.09132	0.290341
	HT 018	470.929	1321.9	88	Glycine d5_1343_3TMS	1	30.8269	6.65281	25.649	10.4438	27.6566	7.34159	31.0375	6.43898	22.6526	7.40496	25.8826	1.13541	24.3928	2.51815	26.0145	5.45905
	HT 019	472.278	1324.6	175	Unknown 006	4	1.3246	1.50535	1.65446	1.30245	2.50358	0.671176	1.91429	1.59566	0.389021	0.952903	nd	NA	2.14429	1.8874	0.466056	1.1416
	HT 020	481.479	1343.3	314	Phosphoric acid	2	5.03168	0.720511	3.61149	1.63217	4.50584	1.90808	4.59032	1.35051	2.6615	1.49818	4.23899	1.08938	1.83332	1.18219	3.42291	1.50761
	HT 021	485.129	1350.8	299	Phosphate_1372_4TMS	1	25.2788	3.47606	18.298	8.08744	22.3361	8.71537	23.2237	6.23936	16.6585	5.23133	22.2813	5.54265	9.92548	5.84467	22.9538	6.30273
	HT 022	490.178	1361	142	Proline_1381_2TMS	1	0.707005	0.310528	0.387478	0.289834	0.79328	0.135573	0.750691	0.370579	0.708384	0.289725	0.488713	0.266446	0.927299	0.934965	0.468835	0.0857256
	HT 023	496.029	1372.9	188	Alanine_1385	1	0.202393	0.157841	0.129106	0.0750473	0.0698382	0.116526	0.154369	0.194561	0.195681	0.263411	0.148873	0.102004	2.49735	0.814971	0.204597	0.216432
	HT 024	499.229	1349.4	204	Unknown 007	4	0.188508	0.0538377	0.0970742	0.0429265	0.14585	0.0987144	0.194724	0.0748131	0.0843177	0.0794947	0.101602	0.074694	0.0556578	0.0287049	0.0821185	0.0434732
	HT 025	500.329	1381.7	189	Urea, N,N'-bis(trimethylsilyl)-	1	0.403051	0.087369	0.246108	0.178586	0.445856	0.211973	0.402087	0.108044	0.183212	0.0595538	0.282276	0.0447542	0.0234369	0.022342	0.208229	0.0434632
	HT 026	510.079	1401.5	251	Succinic acid d4_1419_2TMS	1	1	0	1	0	1	0	1	0	1	0	1	0	1	0	1	0
	HT 027	514.529	1410.6	177	Unknown 008	4	1.60059	0.451757	1.20253	0.465852	1.21776	0.36943	1.51948	0.355753	1.31142	0.574803	1.80809	0.481525	1.30227	0.172671	1.78793	0.453989
	HT 028	514.978	1411.5	250	Unknown 009	4	0.264852	0.158662	0.235544	0.0897358	0.240461	0.0764025	0.301663	0.0725785	0.148032	0.124841	0.363254	0.101264	0.265235	0.0370643	0.350383	0.0886023
	HT 029	523.729	1429.3	228	Unknown 010	4	0.0717542	0.0562524	0.0896732	0.0370209	0.0989036	0.00262065	0.299309	0.214668	0.0818648	0.0437432	0.216992	0.241196	0.192714	0.15955	0.153836	0.168427
	HT 030	527.529	1437	186	Unknown 011	4	0.196392	0.181218	0.180035	0.109553	0.141828	0.0988846	0.210356	0.216574	0.174821	0.185823	0.280627	0.199038	0.15366	0.149396	0.314989	0.233297
	HT 031	528.579	1429.3	134	Unknown 012	4	0.13603	0.0789175	0.117985	0.045484	0.119969	0.036633	0.155143	0.0360613	0.131908	0.0579834	0.186816	0.0521858	0.123833	0.0172182	0.174699	0.0452338
	HT 032	531.953	1446	217	threitol_1459_3TMS	1	0.369696	0.805308	0.0310136	0.0357228	0.022739	0.0148916	0.0907882	0.189196	0.0273752	0.0440021	0.0753871	0.0896897	0.00858892	0.00727709	0.0750185	0.069609
	HT 034	541.479	1465.4	241	Uracil_1478_2TMS	1	0.861713	0.206257	0.687502	0.332285	1.14757	0.566808	0.842969	0.234994	0.483481	0.165939	0.840873	0.269068	0.15916	0.0784992	0.667589	0.20906
	HT 035	551.529	1485.8	230	Unknown 013	4	0.0796443	0.0726501	0.0911399	0.0582005	0.0884968	0.0460023	0.0933524	0.0969912	0.0497247	0.0512075	0.0701785	0.0319035	0.107293	0.0400326	0.0724943	0.102899
	HT 036	554.028	1490.9	174	Unknown 014	4	0.120187	0.124145	0.166516	0.183224	0.214286	0.403635	0.0822184	0.133002	nd	NA	nd	NA	0.00531305	0.00920247	nd	NA
	HT 037	554.261	1491.4	261	Glutaric acid_1495_2TMS	1	0.0131208	0.00283432	0.00569961	0.00286888	0.00270912	0.00231404	0.0213465	0.012018	0.0029366	0.00409016	nd	NA	nd	NA	0.00203792	0.004331
	HT 039	563.479	1514.2	255	Thymine_1529_2TMS	2	0.115585	0.0359939	0.0915122	0.0406403	0.0731974	0.0245219	0.110903	0.0430346	0.06702	0.0266053	0.0860075	0.0141394	0.011025	0.00238437	0.0751613	0.0577828
	HT 040	564.715	1517.8	232	Unknown 015	4	0.00681233	0.00761716	0.000389039	0.000952946	0.00689733	0.00952695	nd	NA	0.0113866	0.0176892	nd	NA	0.00377123	0.00653196	nd	NA
	HT 041	566.199	1522	160	Unknown 016	4	0.0313548	0.0162474	0.0213441	0.0113223	0.0359249	0.00770771	0.0300096	0.0165281	0.0282659	0.0143029	0.00709792	0.0158714	0.0121605	0.0110075	0.0234146	0.0184884
	HT 042	567.764	1526.5	233	Malic acid_1546_3TMS	1	0.00908639	0.00744829	0.0022847	0.00227158	0.00483038	0.00345256	0.00542735	0.00380911	0.00982649	0.00401757	0.0109005	0.00819791	0.0840393	0.0694553	0.0221294	0.00783233
	HT 043	570.279	1533.7	220	Unknown 017	4	0.111879	0.110569	0.0541598	0.0282135	0.0634482	0.0391647	0.0868343	0.0564494	0.0730962	0.0818897	0.158704	0.101463	0.0320232	0.011078	0.138354	0.0610583
	HT 044	571.729	1537.8	160	Aspartic Acid_1552_2TMS	2	0.104123	0.0689897	0.0499601	0.0218186	0.078444	0.0797406	0.122653	0.0547506	0.101012	0.0693392	0.128505	0.124845	0.0698356	0.0696311	0.145737	0.0654291
	HT 045	573.488	1542.8	174	4-aminobutyric acid_1561_3TMS	1	0.435351	0.104483	0.37489	0.228894	0.660071	0.271887	0.552044	0.143754	0.219616	0.113066	0.190426	0.110931	0.366149	0.277183	0.175746	0.114683
	HT 046	579.779	1561	232	Aspartic acid_1581_2TMS	1	0.340101	0.0755747	0.208853	0.098338	0.364523	0.0622509	0.330953	0.0992787	0.282313	0.107148	0.369656	0.0917642	0.411949	0.399633	0.319115	0.0936296
	HT 047	583.529	1571.5	129	Unknown 018	4	0.141356	0.0445774	0.126653	0.0659499	0.105046	0.0521616	0.106584	0.0687116	0.0936311	0.0317085	0.0513411	0.0138537	nd	NA	0.104811	0.0407596
	HT 048	592.129	1596.1	188	alpha-(methylamino)isobutyric acid_1558	2	0.020808	0.0206322	0.0202901	0.0129052	0.0165708	0.015659	0.0297627	0.0280256	0.0133678	0.0180501	0.0302157	0.0168306	0.00916238	0.00462788	0.0344348	0.0318577
	HT 049	594.979	1604.2	104	Methionine_1612_1TMS	1	0.410879	0.248021	0.191556	0.119738	0.413321	0.409475	0.472439	0.180017	0.408272	0.290983	0.580394	0.338001	0.184092	0.125372	0.515384	0.257816
	HT 050	597.029	1610.1	217	arabinose_1589	1	0.251483	0.130184	0.123037	0.0798791	0.161222	0.0766205	0.103375	0.0482065	0.136483	0.0599362	0.184092	0.103422	nd	NA	0.321496	0.103609
	HT 051	599.479	1617.1	176	Methionine_1637_2TMS	1	1.30201	0.264674	1.14992	0.661404	2.05479	0.79918	1.49922	0.396931	0.94484	0.345613	1.14173	0.159531	1.09473	0.936122	1.04929	0.31302
	HT 052	605.429	1634.1	202	Unknown 019	4	0.00939864	0.00796424	0.0114176	0.00770695	0.014023	0.00762765	0.0125553	0.0123898	0.00459875	0.00646285	0.00167609	0.00374785	0.00108434	0.00187813	0.0101495	0.0135447
	HT 053	608.179	1641.9	274	Unknown 020	4	0.038499	0.0245244	0.0348482	0.0282682	0.054441	0.0315344	0.0348086	0.0529197	0.0118818	0.0152909	0.0314211	0.0233268	0.0224139	0.0101311	0.0427751	0.0341214
	HT 054	611.729	1652.1	202	Unknown 021	4	0.0551576	0.0396438	0.0472434	0.0321519	0.0436583	0.0234715	0.0666326	0.0699308	0.035678	0.0349584	0.0726481	0.0428207	0.0221224	0.0118735	0.084784	0.0867001
	HT 055	617.429	1668.4	246	Glutamic acid_1687_3TMS	1	0.196443	0.113977	0.120137	0.0698073	0.212894	0.0979217	0.214181	0.0926652	0.192486	0.037988	0.233187	0.0900679	1.17398	1.47091	0.207282	0.0818199
	HT 056	619.129	1673.2	268	Unknown 022	4	0.0989145	0.0573964	0.0790429	0.043807	0.102285	0.0301927	0.0998941	0.0506503	0.0966718	0.0371667	0.121263	0.0205256	0.0847504	0.0773321	0.117075	0.0194911
	HT 058	623.529	1685.8	230	glutamic acid_1713	2	0.0584241	0.0333651	0.0339428	0.039364	0.0659484	0.0531981	0.0678792	0.0352866	0.0246357	0.0275603	0.0299747	0.0277794	0.0259047	0.0448682	0.0349713	0.0279909
	HT 059	630.129	1704.7	156	Pyroglutamic acid_1724_3TMS	1	12.6847	3.04184	9.63282	5.31883	15.1107	7.79624	14.1731	4.09793	8.1959	2.64209	11.2757	3.65567	15.323	10.031	10.1669	3.38652
	HT 060	640.329	1733.8	192	Phenylalanine_1768_2TMS	2	1.00673	1.55771	1.73232	1.43717	2.24551	2.00235	1.46601	1.79338	1.36116	1.34542	2.0778	1.69024	2.78694	2.23835	1.26501	1.6522
	HT 061	641.328	1736.7	218	Phenylalanine_1762_2TMS	1	2.30719	2.75833	1.91815	2.08601	5.00262	3.00034	2.38265	2.79669	2.00959	2.00538	3.06699	2.50102	4.18542	3.41397	2.26425	2.34945
	HT 062	643.279	1742.2	218	Phenylalanine_1768_2TMS	1	5.17352	1.08417	4.55392	2.56283	7.42671	2.67391	5.73982	1.40711	3.76809	1.06893	4.60957	0.642365	4.18542	3.41397	4.08053	1.27147
	HT 063	645.979	1749.9	179	Nicotinamide_1752_1TMS	1	1.20094	0.360384	0.80662	0.370133	0.524873	0.228675	0.988114	0.250165	0.62879	0.209509	0.760506	0.161187	0.00468872	0.00479913	0.940317	0.307814
	HT 064	648.801	1758	100	Unknown 023	4	0.685451	0.183799	0.511071	0.409104	1.2357	0.791552	0.701265	0.383473	0.0110477	0.00925758	0.0163636	0.020095	0.0505507	0.0430932	0.0186565	0.0275869
	HT 065	650.279	1762.2	186	Unknown 024	4	0.0547594	0.0473513	0.0227407	0.0260578	0.0435088	0.0600365	0.0679779	0.0877726	0.0839647	0.0905963	0.122027	0.0742128	0.0774271	0.061952	0.128334	0.0993821
	HT 066	651.479	1765.7	217	Fructose_1774	1	0.130582	0.0485252	0.108344	0.0508783	0.0421077	0.0323634	0.0675714	0.0633182	0.0277682	0.0205374	0.0590524	0.00552415	0.0020689	0.00183188	0.0724457	0.0574734
	HT 067	653.229	1770.7	120	Phenylalanine_1786_1TMS	1	2.44076	1.40817	1.4698	0.752575	2.37266	2.33276	2.79926	1.13309	1.88649	1.19593	3.08614	1.97307	0.916301	0.761325	2.62027	1.63412
	HT 069	656.779	1780.7	174	Ornithine_1805_2TMS	1	0.0582087	0.0300241	0.0410543	0.0262414	0.145665	0.0813874	0.0807475	0.0484098	0.0525376	0.0239108	0.086493	0.0154156	0.240348	0.229575	0.0484782	0.0160589
	HT 070	659.879	1789.7	200	Unknown 025	4	0.0201663	0.0202703	0.0224294	0.0149117	0.0172605	0.0153897	0.0283328	0.0290797	0.00653404	0.0118745	0.0279211	0.0123062	0.00526292	0.00911564	0.026933	0.0297927
	HT 071	661.379	1793.9	84	Unknown 026	4	0.725196	0.316203	0.513399	0.247619	0.603651	0.300116	0.724211	0.295456	0.597936	0.283584	0.807922	0.353335	0.65007	0.349238	0.712713	0.52684
	HT 072	663.729	1800.7	299	glycerol-3-phosphate_1823	1	0.653496	0.172198	0.509695	0.218409	0.55385	0.232101	0.387018	0.08045	0.31133	0.139583	0.750171	0.177193	0.0801915	0.049344	0.579486	0.220539
	HT 073	667.529	1811.5	156	Unknown 027	4	1.00989	0.476703	0.644459	0.384525	1.36632	0.922115	1.21441	0.586785	0.593262	0.22996	1.10689	0.496482	0.769243	0.847233	0.838247	0.35446
	HT 074	668.429	1814.1	319	Allose_1812 / Mannose_1838_5TMS / Galactose_1854_5TMS / Glucose_1870	2	0.0992871	0.173696	0.0125131	0.00668278	0.0122811	0.0107342	0.0280461	0.0179513	0.0358092	0.0468126	0.0254907	0.0301698	0.00432654	0.00431851	0.0418194	0.0276406
	HT 075	671.399	1822.6	204	Allose_1812 / Mannose_1838_5TMS / Galactose_1854_5TMS / Glucose_1870	2	0.0440226	0.0430954	0.0199943	0.0100315	0.0338601	0.0175866	0.0334954	0.00896311	0.0103874	0.00619151	0.0283753	0.0232648	0.0157391	0.0118358	0.0160814	0.00396894
	HT 076	673.542	1828.7	217	Allose_1812 / Mannose_1838_5TMS / Galactose_1854_5TMS / Glucose_1870	2	0.0181033	0.0298192	0.0177147	0.0174821	0.00949915	0.0189983	0.0205692	0.0186444	nd	NA	0.0116699	0.0120282	nd	NA	0.00324771	0.00795524
	HT 077	675.753	1835	299	Unknown 028	4	0.0325849	0.0116082	0.0251892	0.00863138	0.0391877	0.00883345	0.0280156	0.0149499	0.0318148	0.0187126	0.076889	0.0174404	0.0249966	0.0109643	0.0484737	0.0116302
	HT 078	677.715	1840.6	273	Citric acid_1869_4TMS	2	0.0870313	0.103025	0.0256389	0.0105085	0.030833	0.0125102	0.0466063	0.0193428	0.0473386	0.0346051	0.0318784	0.0119757	0.112464	0.0860604	0.0740709	0.0188131
	HT 079	681.595	1851.7	163	Unknown 029	4	0.0173782	0.00476207	0.00782262	0.00838767	0.00688247	0.00560642	0.0127734	0.0109312	0.00930434	0.00579644	0.00821762	0.00340438	0.000948128	0.00164221	0.0123384	0.0095011
	HT 080	682.783	1855.1	217	Unknown 030	4	0.0330757	0.00710533	0.0165827	0.0139631	0.0238105	0.0227269	0.029585	0.00656933	0.0204522	0.00622555	0.0250464	0.00827186	0.012616	0.00882353	0.0227382	0.00878748
	HT 081	687.629	1868.9	311	Unknown 031	4	0.0333468	0.00704737	0.0188384	0.0212695	0.0451431	0.0232848	0.0375595	0.009797	0.0212099	0.0129273	0.0234072	0.0137466	0.0227241	0.0251041	0.0187552	0.0156965
	HT 082	689.179	1873.4	156	lysine_1885_4TMS	1	0.579885	0.105646	0.377858	0.21988	0.953557	0.462183	0.826169	0.230482	1.98485	0.741664	2.86466	0.369018	3.20818	2.89198	2.23829	0.686703
	HT 083	689.979	1875.7	227	Unknown 032	4	0.0387485	0.0185818	0.0449222	0.0213417	0.0490429	0.0367895	0.0387234	0.0106074	0.0460468	0.0277625	0.0791591	0.0209971	nd	NA	0.0372033	0.0378868
	HT 084	694.279	1887.9	287	Unknown 033	4	0.0261979	0.0107006	0.0207981	0.00993079	0.0170298	0.00473877	0.025793	0.00768458	0.020017	0.00733736	0.0218401	0.00657579	0.000869811	0.00150656	0.0269166	0.00853335
	HT 085	695.928	1892.7	285	myristic acid_1885	1	0.0798712	0.139292	0.0150305	0.00534529	0.018658	0.00480015	0.0261902	0.0132331	0.0178607	0.0130572	0.0309956	0.0101065	0.0159467	0.00411872	0.0296325	0.00544896
	HT 086	696.079	1893.1	174	Lysine_1907_3TMS	1	0.0542852	0.0859473	0.0540511	0.049994	0.157753	0.163102	0.16356	0.147438	0.400992	0.336579	0.826984	0.609234	0.247255	0.181897	0.424812	0.396944
	HT 087	700.986	1908.7	217	Unknown 034	4	0.0722149	0.0104921	0.0393581	0.02031	0.0369992	0.0154836	0.0563672	0.0168171	0.0363609	0.0128921	0.0520957	0.0184323	0.00147336	0.00255193	0.0618553	0.0305663
	HT 088	704.615	1921.5	177	Unknown 035	4	0.00327245	0.00376589	0.00329544	0.00327651	0.00345966	0.00401291	0.00347708	0.00395777	0.00273203	0.00352624	0.00341877	0.00470749	0.00421031	0.00373384	0.00322008	0.00362367
	HT 089	707.026	1929.9	174	Unknown 036	4	0.0443252	0.0101975	0.0329613	0.0176073	0.0491696	0.0278584	0.0501056	0.0122744	0.0421407	0.0137732	0.0590173	0.0152038	0.00703926	0.00245169	0.0458042	0.0271716
	HT 090	708.519	1935.2	221	Unknown 037	4	0.0057132	0.00399294	0.00198773	0.00321615	0.00398032	0.00376845	0.0048874	0.00302209	0.00146584	0.00233615	0.00532771	0.00369168	0.003116	0.00269987	0.00245665	0.00455523
	HT 091	713.129	1951.6	217	Scyllo-inositol_1960	1	0.170464	0.022308	0.131161	0.0650918	0.184715	0.0935023	0.173988	0.0469858	0.119119	0.0409771	0.169824	0.0393505	0.0946005	0.066562	0.143252	0.043167
	HT 092	716.929	1964.7	264	Unknown 038	4	0.0113246	0.00873803	0.00862498	0.00711102	0.012463	0.0057792	0.0131744	0.0121622	0.00793902	0.005954	0.00732474	0.00695237	0.0154871	0.00546649	0.011683	0.0124681
	HT 093	719.479	1973.6	179	p-hydroxyphenyllactic acid_1983	1	0.060345	0.0154265	0.0447712	0.0220216	0.0459918	0.0205494	0.0553515	0.030148	0.0831945	0.0267416	0.0228182	0.0143095	nd	NA	0.0724283	0.0438078
	HT 094	721.073	1979.2	301	methionine sulfoxide_2018	2	0.0142746	0.00305328	0.00665114	0.0048807	0.0163524	0.00343813	0.0107256	0.00588759	0.00891985	0.00310654	0.0182236	0.0055632	0.0167595	0.0124038	0.00964827	0.00272243
	HT 095	723.373	1987.3	257	Unknown 039	4	0.0201898	0.0113744	0.0196158	0.0106309	0.0299417	0.0155993	0.0266313	0.00692858	0.00838246	0.00764383	0.0172497	0.0045492	0.0134637	0.010741	0.0150407	0.00455089
	HT 096	729.429	2008.5	218	Tyrosine_2041_3TMS	1	3.69555	1.97828	2.51609	1.76141	5.86629	2.84473	3.92078	2.20876	3.00134	0.89461	4.11369	0.746149	2.1563	1.71816	3.41763	0.832061
	HT 097	736.629	2033.8	226	Unknown 040	4	0.061291	0.0163644	0.0480148	0.0260676	0.0777621	0.0421849	0.0531451	0.0309224	0.0410089	0.0132608	0.0469741	0.0306273	0.0314423	0.0256266	0.0469942	0.0132031
	HT 098	738.871	2041.7	221	Unknown 041	4	0.004617	0.00433271	0.00114509	0.00280488	nd	NA	0.00160945	0.0027131	0.00282389	0.00223459	0.00251491	0.00562352	0.00405756	0.00115315	0.00441086	0.00404063
	HT 099	741.329	2050.3	156	Unknown 042	4	0.143059	0.0733271	0.119859	0.0648603	0.178643	0.0860289	0.176353	0.0516043	0.103252	0.0337873	0.153945	0.0389615	0.133692	0.102485	0.134632	0.0411673
	HT 100	742.079	2052.9	278	Unknown 043	4	0.0300936	0.0205763	0.0340584	0.016173	0.0196677	0.00878402	0.0268982	0.0239421	0.0205968	0.0152897	0.0143608	0.0140016	0.000411793	0.000713247	0.0214119	0.0308219
	HT 101	746.229	2067.5	257	Unknown 044	4	0.0505721	0.0136408	0.039369	0.0205193	0.0631738	0.0347299	0.0554039	0.0149225	0.0347895	0.0179531	0.047572	0.00941864	0.034496	0.0271339	0.0339236	0.01681
	HT 102	746.879	2069.8	179	Tyramine_2093_2TMS	1	0.501608	0.210738	0.391681	0.215103	0.519016	0.393334	0.650974	0.248727	0.420682	0.36642	0.784911	0.545322	0.128245	0.0714363	0.54672	0.383047
	HT 103	747.929	2073.4	265	Unknown 045	4	0.500853	0.13896	0.368703	0.182592	0.61203	0.331118	0.530123	0.146396	0.375228	0.0978193	0.488889	0.179511	0.166929	0.147745	0.454849	0.117092
	HT 104	751.079	2084.5	154	Histidine_2115_3TMS	2	0.269035	0.131946	0.18534	0.154438	0.771694	0.525812	0.354872	0.20526	0.251977	0.188348	0.198343	0.137125	0.217022	0.323649	0.186859	0.191143
	HT 105	753.479	2092.9	117	Hexadecanoic acid_2101_1TMS	1	3.07264	3.61625	1.08139	0.414419	1.156	0.271622	1.50697	0.344946	1.13667	0.435471	1.75234	0.520738	0.857842	0.599106	1.49131	0.327724
	HT 106	758.129	2109.2	226	Unknown 046	4	0.0751182	0.0392773	0.059338	0.0316533	0.0955711	0.0514217	0.0878757	0.0236677	0.0582754	0.0183679	0.0760178	0.0248936	0.0317138	0.0347916	0.056953	0.0340103
	HT 107	758.579	2110.8	243	Unknown 047	4	0.0818729	0.0768907	0.0969591	0.042055	0.0550056	0.0192808	0.099234	0.046836	0.0778109	0.0288318	0.0908751	0.0142995	nd	NA	0.115376	0.0648002
	HT 108	762.579	2124.8	264	Adenine_2148_2TMS	1	0.296204	0.103315	0.169996	0.070493	0.220406	0.0639357	0.207145	0.0709227	0.13953	0.0431536	0.188407	0.0555432	0.0284105	0.0254079	0.21814	0.0675101
	HT 109	762.879	2125.9	220	Unknown 048	4	0.00850766	0.00407915	0.00524733	0.00479489	0.0049875	0.00581715	0.00782701	0.00869946	0.00553422	0.00466724	0.0116546	0.00677396	0.0014948	0.00142362	0.00835485	0.010696
	HT 110	768.053	2144	386	Unknown 049	4	0.0170531	0.00976002	0.00993615	0.0116355	0.0117398	0.0137073	0.0213002	0.00508486	0.00412019	0.0071402	0.00834558	0.0115152	0.00954961	0.0129223	0.0122644	0.00991422
	HT 111	770.612	2153	156	Unknown 050	4	0.0505265	0.0348543	0.0334919	0.0187514	0.0166562	0.0205067	0.0536985	0.0336282	0.0270932	0.0175764	0.0505084	0.0390125	0.0267448	0.0294755	0.0340567	0.0287181
	HT 112	776.129	2172.4	156	Unknown 051	4	0.218283	0.0550723	0.16205	0.0856919	0.242235	0.109721	0.234283	0.066255	0.135845	0.0443833	0.213462	0.0664246	0.112675	0.144155	0.138518	0.0834854
	HT 113	780.741	2188.6	290	Unknown 052	4	0.0056943	0.00649697	0.00740862	0.00587481	0.0115747	0.00473132	0.00340205	0.00536576	0.0118855	0.00339233	0.0107889	0.00717129	nd	NA	0.0186168	0.00662435
	HT 114	786.429	2208.5	156	Unknown 053	4	0.414079	0.0961685	0.336717	0.188618	0.549032	0.316638	0.482234	0.123402	0.28988	0.0949821	0.385776	0.0950848	0.313402	0.269012	0.343716	0.103431
	HT 115	789.679	2219.9	197	Unknown 054	4	0.0836391	0.0259319	0.0429651	0.0198112	0.0236519	0.00967815	0.0728026	0.0208495	0.0508458	0.0163519	0.0546715	0.0173203	nd	NA	0.0925276	0.0376922
	HT 116	790.829	2224	290	Unknown 055	4	0.00356717	0.00742076	0.00845156	0.0052822	0.0085696	0.0038942	0.00818884	0.00848246	0.00363481	0.00468103	0.00544417	0.00539472	0.00384003	0.00334673	0.00522254	0.00962434
	HT 117	794.116	2235.5	221	Unknown 056	4	0.00618379	0.00482974	0.00343948	0.0044532	0.00298312	0.00216148	0.00554398	0.00383152	0.00343334	0.00193778	0.00657433	0.00687976	0.00336969	0.0029225	0.00131162	0.00321279
	HT 118	804.829	2273.1	353	Unknown 057	4	0.119098	0.0294677	0.0869801	0.0420815	0.0675686	0.0310718	0.129431	0.0293459	0.0892746	0.0308116	0.0503319	0.0128736	0.00537008	0.00612793	0.1077	0.0345663
	HT 119	806.129	2277.6	156	Unknown 058	4	0.102653	0.0574835	0.0756856	0.0641566	0.176484	0.11165	0.186126	0.0931986	0.0896373	0.0380937	0.130947	0.101584	0.089456	0.110652	0.112293	0.0744423
	HT 120	806.279	2278.2	117	Octadecanoic acid_2292_1TMS	1	2.52558	1.68973	1.33026	0.549393	1.27745	0.336446	1.66596	0.310394	1.33611	0.494995	1.84258	0.457434	1.26392	0.099865	1.7935	0.399682
	HT 121	807.078	2281	339	Oleic acid_2310_1TMS	1	0.0374894	0.0835796	0.00174173	0.00203286	0.00266206	0.00188463	0.00610667	0.0131492	0.00318933	0.00195605	0.00495355	0.00457789	0.00815061	0.00756479	0.00518592	0.0012129
	HT 122	807.429	2282.2	290	histidine_2330	2	0.026867	0.0244201	0.0328118	0.0223473	0.0447156	0.0211053	0.0263209	0.0284846	0.0227908	0.0192937	0.0205249	0.0199092	0.0300481	0.0266011	0.0205065	0.0214306
	HT 123	809.129	2288.2	179	Unknown 059	4	0.0251892	0.0390826	0.00975046	0.0238837	0.0196426	0.0392852	0.0213823	0.0350844	0.0176695	0.0273751	0.0549043	0.0335905	nd	NA	0.0582107	0.0167907
	HT 124	809.329	2288.9	156	Unknown 060	4	0.804694	0.410078	0.696384	0.387196	1.18472	0.677192	1.03942	0.277897	0.618184	0.210345	0.882106	0.281062	0.662016	0.556542	0.754834	0.232907
	HT 125	815.879	2311.9	156	Unknown 061	4	0.587985	0.121848	0.459404	0.253825	0.750102	0.42971	0.662903	0.167671	0.394399	0.131467	0.540845	0.147768	0.431174	0.355786	0.475931	0.150205
	HT 126	819.365	2324.1	221	Unknown 062	4	0.00694674	0.00645013	0.00306822	0.00477141	0.00269629	0.00193353	0.00708385	0.00372026	0.00411067	0.00270077	0.00861188	0.01401	0.00612191	0.000887607	0.00775098	0.00533095
	HT 128	827.829	2353.8	179	Unknown 063	4	0.0121591	0.0119982	0.00985953	0.0110633	0.0176594	0.00897532	0.012381	0.0180022	0.00777015	0.00782381	0.0154652	0.0132062	0.00556003	0.00298754	0.0175028	0.0173789
	HT 129	830.179	2364.1	156	Unknown 064	4	0.228265	0.0525192	0.192337	0.105018	0.305078	0.179185	0.264909	0.0644124	0.158973	0.0523212	0.214543	0.0487246	0.140319	0.11099	0.189279	0.0623432
	HT 130	830.779	2364.1	352	guanine_2398	2	0.260515	0.056672	0.248146	0.134321	0.544288	0.291115	0.301237	0.0695032	0.0616739	0.0195781	0.212477	0.0549448	0.0117963	0.011571	0.0777079	0.0279734
	HT 131	831.479	2366.6	174	Unknown 065	4	0.0562288	0.0324496	0.0542366	0.060331	0.399377	0.253755	0.0288797	0.0167884	0.003921	0.00960446	0.0102831	0.0229937	0.0666842	0.0823252	0.00196724	0.00481874
	HT 132	832.748	2371	156	Unknown 066	4	0.192995	0.0417334	0.153749	0.0854462	0.25025	0.137612	0.224789	0.0579641	0.13203	0.0431251	0.189123	0.0546916	0.132842	0.106831	0.163934	0.0516754
	HT 133	834.829	2378.3	202	Tryptophan_2444_3TMS	2	0.0988569	0.0270718	0.0372028	0.0306517	0.067544	0.0174068	0.0956178	0.0360662	0.135279	0.051018	0.129855	0.0451179	1.17963	1.07916	0.164287	0.0293028
	HT 134	843.147	2407.5	221	Unknown 067	4	0.00670922	0.00576927	0.0040478	0.00350896	0.00456237	0.00124204	0.00841324	0.00454107	0.00355814	0.00243364	0.0163931	0.0184436	0.00760944	0.00049094	0.00915571	0.0035777
	HT 135	845.829	2416.9	361	Trehalose_2470 / Sucrose_2488	3	0.0388183	0.0174619	0.0207897	0.00962121	0.018831	0.0142152	0.0339975	0.0120974	0.0213256	0.00727759	0.0287729	0.00886859	0.0167624	0.00889409	0.0270879	0.00897457
	HT 136	850.079	2431.9	174	Tryptamine_2432_3TMS	2	0.0649277	0.0230151	0.0363313	0.0178216	0.0986742	0.0366912	0.0757501	0.0254991	0.0668943	0.0244167	0.149188	0.0466231	nd	NA	0.102913	0.0432632
	HT 137	852.729	2441.2	361	alpha-lactose_2529 / Lactose_2567_8TMS / Maltose_2589 / cellobiose_2576	3	0.123631	0.264396	0.0107606	0.00405649	0.0132819	0.00728598	0.0448825	0.0721013	0.00995566	0.0045383	0.0167148	0.00760564	0.00553297	0.00378345	0.0159755	0.00529994
	HT 138	854.84	2448.6	156	Eicosanoic acid_2478_1TMS	2	0.0208588	0.0116403	0.0175909	0.0103602	0.020264	0.0206369	0.0196329	0.0187191	0.0147403	0.00519125	0.0133095	0.0137817	0.0149872	0.0136754	0.0128569	0.0104541
	HT 139	856.978	2456.1	361	alpha-lactose_2529 / Lactose_2567_8TMS / Maltose_2589 / cellobiose_2576	3	0.0351715	0.0791492	0.00137586	0.00218783	0.00544952	0.00434242	0.013648	0.0164251	0.00251016	0.00223461	0.00690893	0.00704405	nd	NA	0.00646272	0.00361651
	HT 140	860.047	2466.8	324	Unknown 068	4	0.00595656	0.00463051	0.00551971	0.00328395	0.014153	0.0114099	0.014493	0.00393745	0.0132859	0.00468474	0.0227265	0.00215896	0.0385186	0.0123721	0.0140476	0.00840696
	HT 141	862.781	2476.4	174	Unknown 069	4	0.0565314	0.0146662	0.0488108	0.0254709	0.0757523	0.0380771	0.0655961	0.0157277	0.0387618	0.0240754	0.0567392	0.00995203	0.0717682	0.0575225	0.0521431	0.0142247
	HT 142	865.623	2486.4	202	Unknown 070	4	0.0111019	0.00425482	0.00359253	0.0027217	0.00191254	0.00226423	0.013278	0.00464638	0.0130639	0.00811265	0.0194846	0.0116391	0.03385	0.0373235	0.0159886	0.0160785
	HT 143	871.079	2505.5	138	Unknown 071	4	0.171896	0.0467534	0.108571	0.0497318	0.0815608	0.0279621	0.170253	0.0344781	0.122619	0.0398512	0.122133	0.0304897	nd	NA	0.203071	0.0683028
	HT 145	871.929	2508.5	361	Trehalose_2470 / Sucrose_2509 / Maltose_2589	3	0.121401	0.290545	0.00458478	0.00519652	0.00407322	0.00814644	0.024445	0.051754	0.00643356	0.00756077	0.00228133	0.00316951	4.60664	3.59666	0.046297	0.0670561
	HT 146	880.879	2539.9	174	Unknown 072	4	0.206326	0.113827	0.119377	0.09192	0.0738514	0.0353998	0.118701	0.102777	0.270505	0.159241	0.285099	0.198562	0.00289907	0.00502133	0.815552	0.405054
	HT 147	886.521	2559.7	221	Unknown 073	4	0.00578472	0.00405122	0.00400277	0.00230641	0.003978	0.00121165	0.00646553	0.00378778	0.00291609	0.00290712	0.0140603	0.0165483	0.00689044	0.000733516	0.0071532	0.00465715
	HT 148	892.226	2579.7	357	Unknown 074	4	0.0131095	0.00322608	0.0120896	0.00746367	0.0182	0.00787003	0.0163609	0.00398741	0.00899873	0.00278748	0.0105328	0.00207345	0.00811994	0.00891679	0.0105118	0.00371695
	HT 149	894.987	2589.4	265	Unknown 075	4	0.0676375	0.0411454	0.0398877	0.0217706	0.0715066	0.0364093	0.066449	0.0492153	0.0429502	0.0175327	0.0504066	0.0419874	0.024951	0.0218271	0.0586179	0.023384
	HT 150	897.929	2599.8	156	Unknown 076	4	0.381937	0.105376	0.305994	0.171691	0.497187	0.308952	0.446071	0.108705	0.271147	0.0983301	0.366792	0.0997114	0.261019	0.237305	0.334658	0.0950772
	HT 151	902.115	2614.4	197	Unknown 077	4	0.0421582	0.0106015	0.0317038	0.0159856	0.0451691	0.0187234	0.0433952	0.0121842	0.0290178	0.00863912	0.0366849	0.0103667	0.0179653	0.0133477	0.0331268	0.00968086
	HT 152	903.413	2619	174	Unknown 078	4	0.0498699	0.0154542	0.0364232	0.019708	0.050799	0.0207293	0.0522268	0.0168783	0.0286101	0.00962507	0.0471296	0.0146158	0.0311047	0.0226051	0.0398471	0.014381
	HT 153	909.679	2641	156	Unknown 079	4	0.142082	0.0497151	0.102305	0.0838621	0.193848	0.116757	0.174309	0.0432869	0.112973	0.0386192	0.108023	0.0639501	0.0949079	0.0832699	0.131101	0.0416687
	HT 154	910.529	2644	217	Inosine_2813_4TMS	2	0.109049	0.0561744	0.0540943	0.0296987	0.0548295	0.0149661	0.0722797	0.0304273	0.106276	0.0374708	0.118083	0.050479	0.0100289	0.00212358	0.133171	0.0253516
	HT 155	912.629	2651.3	156	Unknown 080	4	0.0968451	0.0257733	0.0815333	0.0459712	0.123209	0.060728	0.116846	0.0331523	0.0634905	0.0329162	0.0694229	0.0403337	0.0862776	0.0695392	0.0843404	0.0265071
	HT 156	920.479	2678.9	174	Unknown 081	4	0.103566	0.029845	0.11021	0.0576936	0.194643	0.107559	0.113041	0.0241079	0.102551	0.0411799	0.105445	0.0329989	0.00242387	0.00419826	0.112734	0.0337853
	HT 157	923.329	2688.9	236	Unknown 082	4	0.370448	0.13335	0.169169	0.0737815	0.159267	0.0680748	0.268408	0.125398	0.158429	0.0774327	0.22327	0.0965475	0.0163093	0.00803321	0.210376	0.0905874
	HT 158	924.929	2694.5	156	Unknown 083	4	0.133387	0.032576	0.111783	0.058966	0.175493	0.0883032	0.162409	0.0407789	0.103426	0.0343894	0.147436	0.0377288	0.102123	0.0868073	0.132198	0.0410071
	HT 159	931.579	2717.8	202	Unknown 084	4	0.0617829	0.0139738	0.0478688	0.0262418	0.0760082	0.0371303	0.0663022	0.0176706	0.0452593	0.0148707	0.064683	0.0208555	0.0302394	0.0268917	0.0564526	0.0180039
	HT 160	940.129	2747.9	158	Unknown 085	4	0.0653137	0.0167821	0.0511439	0.0305419	0.0965834	0.0600279	0.0824102	0.0226695	0.0422754	0.0162279	0.0617657	0.0150848	0.0516674	0.0678404	0.0434688	0.027037
	HT 161	942.429	2755.9	156	Unknown 086	4	0.110395	0.0513185	0.103228	0.0565743	0.157568	0.12036	0.145925	0.0345881	0.0886764	0.0288515	0.111968	0.0234879	0.0915923	0.0746153	0.102872	0.0342005
	HT 162	949.479	2780.6	179	Unknown 087	4	0.107349	0.055561	0.0675755	0.0340908	0.0855297	0.0775981	0.067438	0.0904672	0.0646772	0.0410302	0.113906	0.0420203	0.0650174	0.0478432	0.102209	0.0330271
	HT 163	949.929	2782.2	324	Unknown 088	4	0.0697474	0.024912	0.0409969	0.0202893	0.0672346	0.0161699	0.0376417	0.0213735	0.0251182	0.0152883	0.0480046	0.0272707	0.00568758	0.00204521	0.0352427	0.00936372
	HT 164	951.279	2786.9	174	Unknown 089	4	0.221277	0.0917445	0.204302	0.113672	0.358347	0.225258	0.288847	0.0665924	0.174164	0.0612334	0.247267	0.0614464	0.176998	0.179401	0.198162	0.0566108
	HT 165	962.229	2825.4	179	Unknown 090	4	0.476263	0.117952	0.391701	0.2071	0.596127	0.29683	0.553878	0.137739	0.360177	0.112902	0.456394	0.124348	0.185627	0.13702	0.426406	0.123204
	HT 166	985.818	2908.1	169	Unknown 091	4	0.142794	0.090526	0.124864	0.0738784	0.0825668	0.0546266	0.13284	0.0832046	0.0945835	0.0348237	0.045537	0.0292196	0.00285853	0.00294751	0.143289	0.119907
	HT 167	1055.8	3151.5	169	EITTMS_N12C_NTAR_3071.5_1135EC27_Adenosine-5-monophosphate (5TMS)	2	1.08883	0.446297	0.990019	0.450082	0.664327	0.249744	0.942304	0.325575	0.745823	0.268942	0.765618	0.147388	0.0296402	0.0135325	0.992112	0.448979
	HT 168	1100.58	3310.8	179	Unknown 092	4	0.0872606	0.0363922	0.0781346	0.0389901	0.113694	0.0729722	0.104149	0.0295878	0.0729562	0.0284022	0.0984449	0.0321454	0.037884	0.0218116	0.0800476	0.0425601
	** Level 1 unambiguous (RI and MS match to inhouse analysed standard): Level 2 putative (MS match no standard), Level 3 (putative, chemical class annotated): Level 4 (Unknown)
	nd = Not Detected: NA = Non Applicable
